# Supplementary material for: Phytogenic Modulation of Rumen Fermentation Reshapes Amino Acid Metabolism in Weaned Dairy Calves: A Mechanistic Insight
Source: Animals (Basel). 2026 Jul 22;16(14):2265. doi: 10.3390/ani16142265 (PMC13405558; doi:10.3390/ani16142265)
Supplement: Supplementary file 1 [file animals-16-02265-s001.zip]

Archive with 1 entries (1 files):
- animals-4392827-supplementary.pdf
